# Supplementary material for: Zika purified inactivated virus (ZPIV) vaccine reduced vertical transmission in pregnant immunocompetent mice
Source: NPJ Vaccines. 2024 Feb 15;9:32. doi: 10.1038/s41541-024-00823-1 (PMC10869681; doi:10.1038/s41541-024-00823-1)
Supplement: Supplementary file 2 — Dataset1 [file 41541_2024_823_MOESM2_ESM.xlsx]

## Sheet: Fig 1B-C
At 7dpi, viral RNA burden (mean of duplicated PCR) in the placenta and fetal tissues in Alum or ZPIV immunized hSTAT2KI mice after ZIKV challenge
Note:	For the purpose of statistical analysis, individual samples with undetectable viral RNA were assigned "1" then log transformed.
Fig. 1b	vRNA (copy/gram) copies in the Placenta at 7dpi						Fig. 1c	vRNA (copy/gram) the fetal heads at 7dpi						Fig. 1d	vRNA (copy/gram) in the fetal body at 7dpi
Experiment 1			Experiment 2				Experiment 1			Experiment 2				Experiment 1			Experiment 2
Mock	Alum	ZPIV	Mock	Alum	ZPIV		Mock	Alum	ZPIV	Mock	Alum	ZPIV		Mock	Alum	ZPIV	Mock	Alum	ZPIV
N=19	43	60	0	55	46		9	27	27	0	63	52		9	25	25	0	65	54
1	1440000	1	N.D.	7980	1		1	23600	1	N.D.	1	1		1	1	1	N.D.	78600000	1
1	708000	2832.81		597000	1		1	1	1		1	1		1	1	1		1960	1
1	127	1		26300	1		1	1	1		1	1		1	1	1		3870	1
1	50500	1		12500	1		1	6350	1		1	1		1	1	1		1350	1
1	56500	1		77400000	1		1	23600	1		1	1		1	1	1		1	1
1	3900	1		965000	1		1	1	1		1	1		1	1	1		2020	1
1	261000	1		5680	1		1	1	1		1	1		1	625484	1		2840000	1
1	1760000	1		87900	1		1	1	1		1	1		1	45100810	1		1	1
1	660000	1		15600	1		1	1	1		1	1		1	13916946	1		1	1
1	81100	1		53200	1			1	1		1	1			1533	1		107000	1
1	184000	1		15500	1			554000	1		1	1			1413	1		1	1
1	3700000	1		16100	1			1	1		239	1			1698	1		1	1
1	4330000	1		5970000	1			329000	1		1	1			1	1		1	1
1	5770000	1		18100	1			12700	1		1	1			1279	1		441	1
1	190000000	1		5960	1			4690	1		1	1			4673	1		18500	1
1	47100000	1		536000	1			9480000	1		1	1			1	1		2160	1
1	3480000	1		8520	1			42600000	1		1	1			755	1		89.6	1
1	42400000	1		34500	1			73200000	1		30600000	1			980	1		3170000000	1
1	13900000	1		22100000	1			4120	1		1	1			1	1		1	1
	36800	1		1040000	1			5280	1		1	1			1	1		1030	1
	6540	1		1600000	1			464	1		12.3	1			1	1		1	1
	538000	1		6450000	1			1	1		1	1			1	1		1	1
	22500	1		70500	1			618	1		1	1			227	1		1100	1
	3820000	1		2540	1			708	1		4290000	1			12520	1		1	1
	50500	1		21900	1			739	1		364	1			1	1		586	1
	1340000	1		18100	1			1180	1		4850000	1						1	1
	1520000	1		33600	1			1480	1		5340	1						1060000	1
	5990	1		682	1			1920	1		1	1						1	1
	3270	1		24000	1						121	1						1	1
	2970	1		11600	1						1	1						1	1
	3570	1		4800	1						684	1						1	1
	2180000	1		1	1						657	1						1	1
	98100	1		8010	1						81.6	1						1	1
	1	1		1	1						4660	1						1	8.61
	840000	1		152000	1						38800000	1						1	1
	89600	1		6760	1						40200000	1						1	1
	123000000	1		1	1						262	1						1	1
	862000	1		4150	1						15400000	1						257	1
	872000	1		114000	1						26400	1						380	1
	686000	1		15900000	1						58400	1						1	1
	673000	1		38700000	1						189	1						1	1
	75700000	1		2980000	1						1	1						1	1
	2850000	1		183000000	1						1	1						1	1
		1		362000	1						1	1						1	1
		1		122000	1						1	1						1	1
		1		103000	1						1	1						1	1
		1		3370000							1	1						1	1
		1		99100							1	1						1	1
		1		232000							1	1						1	1
		1		1							1	1						1	1
		1		1							3900	1						1	1
		1		1							1180	1						1	1
		1		1							280	1						1	1
		1		1							259	1						1	1
		1		1							1	1						1
		1									1	1						1
		1									1	1						1
		1									123	1						1
		1									391	1						1
		1									128	1						1
											1	1						1
											51000	1						1
																		1
																		1
																		1

## Sheet: Fig 1e
Fig. 1e
Experiment 1		MN50 titeres (mean of din hSTAT2KI mice after ZPIV vaccination
Study ID:TM011					ZPIV/ZKIV				Log 10 MN50 titers
Alum/ZKIV	2 wk post-prime	E5.5	E13.5	ZPIV/ZKIV	2 wk post-prime	E5.5	E13.5		Alum/ZKIV	2 wk post-prime	E5.5	E13.5	ZPIV/ZKIV	2 wk post-prime	E5.5	E13.5
Sample ID	MN50 Titer	MN50 Titer	MN50 Titer	Sample ID	MN50 Titer	MN50 Titer	MN50 Titer		Sample ID	Log MN50	Log MN50	Log MN50	Sample ID	Log MN50	Log MN50	Log MN50
TM11-2A	25	5	612	TM11-3A	50	1755	5259		TM11-2A	1.39794	0.69897	2.78675	TM11-3A	1.69897	3.24428	3.7209
TM11-2B	5	5	489	TM11-3B	840	41000	35500		TM11-2B	0.69897	0.69897	2.68931	TM11-3B	2.92428	4.61278	4.55023
TM11-2C	5	5	207	TM11-3C	50	1077	5900		TM11-2C	0.69897	0.69897	2.31597	TM11-3C	1.69897	3.03222	3.77085
TM11-2D	5	5	1220	TM11-3E	780	1279	25500		TM11-2D	0.69897	0.69897	3.08636	TM11-3E	2.89209	3.10687	4.40654
TM11-2E	5	5	1346	TM11-3F	50	965	42300		TM11-2E	0.69897	0.69897	3.12905	TM11-3F	1.69897	2.98453	4.62634
TM11-2F	5	5	1795	TM11-3G	640	14200	102000		TM11-2F	0.69897	0.69897	3.25406	TM11-3G	2.80618	4.15229	5.0086
TM11-2I	5	5	1132	TM11-3I	50	356700	49700		TM11-2I	0.69897	0.69897	3.05385	TM11-3I	1.69897	5.5523	4.69636
Experiment 2 (repeat)
Study ID: TM013
Alum/ZKIV	2 wk post-prime	E5.5	E13.5	ZPIV/ZKIV	2 wk post-prime	E5.5	E13.5		Alum/ZKIV	2 wk post-prime	E5.5	E13.5	ZPIV/ZKIV	2 wk post-prime	E5.5	E13.5
Sample ID	MN50 Titer	MN50 Titer	MN50 Titer	Sample ID	MN50 Titer	MN50 Titer	MN50 Titer		Sample ID		Log MN50	Log MN50	Sample ID	Log MN50	Log MN50	Log MN50
TM13-2	N.D.	5	504	TM13-15	50	5	4226		TM13-2	N.D.	0.69897	2.70243	TM13-15	1.69897		3.62593
TM13-4	N.D.	5	504	TM13-16	50	3827	18405		TM13-4	N.D.	0.69897	2.70243	TM13-16	1.69897	3.58286	4.26494
TM13-7	N.D.	5	1131	TM13-19	50	2133	3729		TM13-7	N.D.	0.69897	3.05346	TM13-19	1.69897	3.32899	3.57159
TM13-9	N.D.	5	843	TM13-22	50	1201	28935		TM13-9	N.D.	0.69897	2.92583	TM13-22	1.69897	3.07954	4.46142
TM13-12	N.D.	5	1316	TM13-23	50	2577	7290		TM13-12	N.D.	0.69897	3.11926	TM13-23	1.69897	3.41111	3.86291
TM13-25	N.D.	5	1080	TM13-24	50	2070	6484		TM13-25	N.D.	0.69897	3.03342	TM13-24	1.69897	3.31597	3.81184
TM13-26	N.D.	5	1200	TM13-27	50	1426	2216		TM13-26	N.D.	0.69897	3.07918	TM13-27	1.69897	3.15412	3.34557
				TM13-28	50	10655	3744						TM13-28	1.69897	4.02755	3.57334
