# Supplementary material for: Zika purified inactivated virus (ZPIV) vaccine reduced vertical transmission in pregnant immunocompetent mice
Source: NPJ Vaccines. 2024 Feb 15;9:32. doi: 10.1038/s41541-024-00823-1 (PMC10869681; doi:10.1038/s41541-024-00823-1)
Supplement: Supplementary file 3 — Dataset 2 [file 41541_2024_823_MOESM3_ESM.xlsx]

## Sheet: Fig 4 A&B
Fig 4A	One-day-old neonates						Table Analyzed	Transform of TM012 viral RNA in neaonate heads
	Viral RNA in the fetal heads at 3 dpi
Note:	For the purpose of statistical analysis, individual samples with undetectable viral RNA were assigned "1" then log transformed.						Unpaired t test			Data analyzed
Mock	Alum	ZPIV					P value	<0.0001		Sample size, Alum	13
1	50500	1					P value summary	****		Sample size, ZPIV	16
1	144000	1					Significantly different (P < 0.05)?	Yes
1	257000	1					One- or two-tailed P value?	Two-tailed
1	96600	1					t, df	t=79.22, df=27
	77100	1
	234000	1					How big is the difference?
	76100	1					Mean of the Alum	4.986
	132000	1					Mean of the ZPIV	0
	75700	1					95% confidence interval	-5.115 to -4.857
	84700	1					R squared (eta squared)	0.9957
	93500	1					F test to compare variances
	116000	1					F, DFn, Dfd	Infinity, 12, 15
	29200	1					P value	<0.0001
		1					P value summary	****
		1					Significantly different (P < 0.05)?	Yes
		1
Fig 4B	28 days-day-old pups						Table Analyzed	Transform of TM014 viral RNA in 28-days-old beains
	Viral RNA in the fetal heads at 3 dpi						Unpaired t test			Data analyzed
Mock	Alum	ZPIV					P value	0.0005		Sample size, Alum	23
1	1	1					P value summary	***		Sample size, ZPIV	20
1	1	1					Significantly different (P < 0.05)?	Yes
1	1	1					One- or two-tailed P value?	Two-tailed
	1	1					t, df	t=3.793, df=41
	1	1
	429	1					How big is the difference?
	1	1					Mean of the Alum	1.26
	1649	1					Mean of the ZPIV	0
	1929	1
	1507	1					95% confidence interval	-1.931 to -0.5890
	1285	1					R squared (eta squared)	0.2597
	1	1
	1148	1					F test to compare variances
	1	1					F, DFn, Dfd	Infinity, 22, 19
	194	1					P value	<0.0001
	608	1					P value summary	****
	1	1					Significantly different (P < 0.05)?	Yes
	1	1
	1	1
	603	1
	1
	1
	437
