# Supplementary material for: Zika purified inactivated virus (ZPIV) vaccine reduced vertical transmission in pregnant immunocompetent mice
Source: NPJ Vaccines. 2024 Feb 15;9:32. doi: 10.1038/s41541-024-00823-1 (PMC10869681; doi:10.1038/s41541-024-00823-1)
Supplement: Supplementary file 4 — Dataset 3 [file 41541_2024_823_MOESM4_ESM.xlsx]

## Sheet: Fig. 5E
Fig. 5E	Human anti ZIKV IgG (donor IgG) titers in the recipients
Treatment	hu-control IgG (mg/dose)		hu polyclonal anti-ZIKV IgG (mg/dose)					Treatment	hu-control IgG (mg/dose)		hu polyclonal anti-ZIKV IgG (mg/dose)
Dose (mg)	6	2	0.4	1	2	6		Dose (mg)	6mg cIgG	2mg cIgG	0.4 mg pIgG	1mg pIgG	2mg pIgG	6mg pIgG
	5	5	10	80	20	640			0.69897	0.69897	1	1.90309	1.30103	2.80618
	5	5	10	10	80	320			0.69897	0.69897	1	1	1.90309	2.50515
	5	5	20	10	80	1280			0.69897	0.69897	1.30103	1	1.90309	3.10721
	5	5	10	640	80	320			0.69897	0.69897	1	2.80618	1.90309	2.50515
	5		80	80	80	320			0.69897		1.90309	1.90309	1.90309	2.50515
	5		10	40	160	320			0.69897		1	1.60206	2.20412	2.50515
	5		40	40	80				0.69897		1.60206	1.60206	1.90309
	5		5		160				0.69897		0.69897		2.20412
	5		10		160				0.69897		1		2.20412
					160								2.20412
					160								2.20412
N=	9	4	9	7	11	8		N=	9	4	9	7	11	8
Geometric mean	5	5	14.7	48.76	96.65	452.5		Geometric mean	0.699	0.699	1.12	1.593	1.965	2.646
Geometric SD factor	1	1	2.355	4.166	1.872	1.786		Geometric SD factor	1	1	1.349	1.446	1.168	1.095
Lower 95% CI of geo. mean	5	5	7.607	13.03	63.43	246.2		Lower 95% CI of geo. mean	0.699	0.699	0.8896	1.133	1.771	2.406
Upper 95% CI of geo. mean	5	5	28.4	182.5	147.3	831.7		Upper 95% CI of geo. mean	0.699	0.699	1.41	2.242	2.181	2.911
Mean	5	5	21.67	128.6	110.9	533.3		Mean	0.699	0.699	1.167	1.688	1.985	2.656
Std. Deviation	0	0	24.24	227.3	50.09	387.5		Std. Deviation	0	0	0.372	0.6197	0.2723	0.2518
Std. Error of Mean	0	0	8.079	85.92	15.1	158.2		Std. Error of Mean	0	0	0.124	0.2342	0.08209	0.1028

## Sheet: Fig 5F
Fig. 5F	ZIKV neutralizing antibody titers (MN50 titeres) at 7 dpi										ZIKV neutralizing antibody titers (MN50 titeres) at 7 dpi
Treatment	hu-control IgG (mg/dose)		hu polyclonal anti-ZIKV IgG (mg/dose)							Treatment	hu-control IgG (mg/dose)			hu-polyclonal anti-ZIKV IgG (mg/dose)
Dose (mg)	6	2	0.4	1	1.5	2	6			Dose (mg)	6	2	Compiled cIgG	0.4	1	1.5	2	6
	568	639	28	12	5	17	15				2.75435	2.8055		1.44716	1.07918	0.69897	1.23045	1.17609
	2094	577	13	5	15	15	14				3.32098	2.76118		1.11394	0.69897	1.17609	1.17609	1.14613
	770	89	20	25	20	14	22				2.88649	1.94939		1.30103	1.39794	1.30103	1.14613	1.34242
	349	932	20	5		17	14				2.54283	2.96942		1.30103	0.69897		1.23045	1.14613
	581		11	25		14	16				2.76418			1.04139	1.39794		1.14613	1.20412
	166		19	12		16	12				2.22011			1.27875	1.07918		1.20412	1.07918
	203		52	17		14	15				2.3075			1.716	1.23045		1.14613	1.17609
	1161		71			15	5				3.06483			1.85126			1.17609	0.69897
	675		52			17					2.8293			1.716			1.23045
						13											1.11394
						15											1.17609
N=	9	4	9	7	3	11	8			N=	9	4	13	9	7	3	11	8
Geomean	553.854	418.187	26.2125	12.1125	11.4471	15.1232	13.2173			Geomean	2.72349	2.58773	2.681	1.39346	1.0458	1.02265	1.17902	1.10454
Geometric SD factor	2.229	2.863	1.925	1.963	2.078	1.097	1.536			Geomet. SD factor	1.137	1.211	1.155	1.222	1.343	1.396	1.035	1.215
Lower 95% CI of geo. mean	299.1	78.42	15.84	6.49	1.86	14.21	9.233			Lower 95% CI of geo. mean	2.467	1.908	2.457	1.195	0.7962	0.4467	1.152	0.9384
Upper 95% CI of geo. mean	1026	2230	43.37	22.61	70.47	16.09	18.92			Upper 95% CI of geo. mean	3.007	3.509	2.925	1.625	1.374	2.341	1.206	1.3
Mean	729.7	559.3	31.78	14.43	13.33	15.18	14.13			Mean	2.743	2.621	2.706	1.419	1.083	1.059	1.18	1.121
Std. Deviation	595.9	349.6	21.2	8.364	7.638	1.401	4.704			S.D.	0.3481	0.4569	0.3694	0.2844	0.293	0.3177	0.04008	0.1864

## Sheet: Fig. 5G
								Log transformation
Figure 5G	Mouse anti-ZIKV IgM titers							Mouse anti-ZIKV IgM titers (log10)
	6mg cIgG	2mg cIgG	0.4 mg pIgG	1mg pIgG	2mg pIgG	6mg pIgG		6mg cIgG	2mg cIgG	0.4 mg pIgG	1mg pIgG	2mg pIgG	6mg pIgG
	20	160	10	40	10	10		1.30103	2.20412	1	1.60206	1	1
	20	10	20	10	5	5		1.30103	1	1.30103	1	0.69897	0.69897
	20	10	20	5	5	20		1.30103	1	1.30103	0.69897	0.69897	1.30103
	20	10	5	10	10	20		1.30103	1	0.69897	1	1	1.30103
	20		10	5	10	10		1.30103		1	0.69897	1	1
	20		5	10	5	10		1.30103		0.69897	1	0.69897	1
	20		10	10	10	10		1.30103		1	1	1	1
	20		10		5	10		1.30103		1		0.69897	1
	20		5		10			1.30103		0.69897		1
					5							0.69897
Average	20	47.5	10.5556	12.8571	7.5	11.875	Average	1.30103	1.30103	0.966552	1	0.849485	1.03763
S.D.	0	75	5.83333	12.1988	2.63523	5.3033	S.D.	2.35514e-16	0.60206	0.235326	0.30103	0.158657	0.192921

## Sheet: Fig 5H
								Log transformation
Figure 5H	Mouse anti-ZIKV IgG titers							Mouse anti-ZIKV IgG titers (log10)
	6mg cIgG	2mg cIgG	0.4 mg pIgG	1mg pIgG	2mg pIgG	6mg pIgG		6mg cIgG	2mg cIgG	0.4 mg pIgG	1mg pIgG	2mg pIgG	6mg pIgG
	160	20	10	20	5	10		2.20412	1.30103	1	1.30103	0.69897	1
	160	20	10	5	5	10		2.20412	1.30103	1	0.69897	0.69897	1
	160	10	40	5	10	10		2.20412	1	1.60206	0.69897	1	1
	80	20	5	10	10	10		1.90309	1.30103	0.69897	1	1	1
	80		10	5	10	10		1.90309		1	0.69897	1	1
	10		5	5	5	10		1		0.69897	0.69897	0.69897	1
	10		5	5	10	10		1		0.69897	0.69897	1	1
	160		10		10	10		2.20412		1		1	1
	160		5		5	10		2.20412		0.69897		0.69897	1
	20				5			1.30103				0.69897
Average	100	17.5	11.1111	7.85714	7.5	10	Average	1.81278	1.22577	0.933104	0.827983	0.849485	1
S.D.	67.8233	5	11.1181	5.66947	2.63523	0	S.D.	0.512636	0.150515	0.292549	0.236849	0.158657	0
